# Supplementary material for: The Autocrine Role of Placental Extracellular Vesicles from Missed Miscarriage in Causing Senescence: Possible Pathogenesis of Missed Miscarriage
Source: Cells. 2022 Dec 1;11(23):3873. doi: 10.3390/cells11233873 (PMC9740889; doi:10.3390/cells11233873)
Supplement: Supplementary file 1 [file cells-11-03873-s001.zip]

Archive with 2 entries (2 files):
- cells-1926732 supple Table 1-2.pdf
- cells-1926732-supplementary-figures.pdf
